# Supplementary material for: Slow Subcutaneous Release of Glatiramer Acetate or CD40-Targeting Peptide KGYY6 Is More Advantageous in Treating Ongoing Experimental Autoimmune Encephalomyelitis
Source: Neurol Int. 2024 Nov 20;16(6):1540–51. doi: 10.3390/neurolint16060114 (PMC11587089; doi:10.3390/neurolint16060114)
Supplement: Supplementary file 1 [file neurolint-16-00114-s001.zip]

Archive with 1 entries (1 files):
- neurolint-3318713-supplementary.pdf
